# Supplementary material for: Valorization of Wild-Type Cannabis indica by Supercritical CO2 Extraction and Insights into the Utilization of Raffinate Biomass
Source: Molecules. 2022 Dec 26;28(1):207. doi: 10.3390/molecules28010207 (PMC9822091; doi:10.3390/molecules28010207)
Supplement: Supplementary file 1 [file molecules-28-00207-s001.zip]

Archive with 1 entries (1 files):
- molecules-2087691-supplementary.pdf
